# Supplementary material for: Genomic and phenotypic insight into antimicrobial resistance of Pseudomonas fluorescens from King George Island, Antarctica
Source: Front Microbiol. 2025 Mar 3;16:1535420. doi: 10.3389/fmicb.2025.1535420 (PMC11911486; doi:10.3389/fmicb.2025.1535420)
Supplement: Supplementary file 2 [file Table_2.csv]

#FILE	START	END	STRAND	GENE	COVERAGE	COVERAGE_MAP	GAPS	%COVERAGE	%IDENTITY	DATABASE	ACCESSION	PRODUCT	RESISTANCE
D47	90745	93896	-	MexF	1-3158/3189	========/======	2/10	98.78	83.26	card	AE004091.2:2810008-2813197	MexF is the multidrug inner membrane transporter of the MexEF-OprN complex. mexF corresponds to 2 loci in Pseudomonas aeruginosa PAO1 (gene name: mexF/mexB) and 4 loci in Pseudomonas aeruginosa LESB58 (gene name: mexD/mexB).	diaminopyrimidine, fluoroquinolone, phenicol
O62	21895	25046	-	MexF	1-3158/3189	========/======	2/10	98.78	83.35	card	AE004091.2:2810008-2813197	MexF is the multidrug inner membrane transporter of the MexEF-OprN complex. mexF corresponds to 2 loci in Pseudomonas aeruginosa PAO1 (gene name: mexF/mexB) and 4 loci in Pseudomonas aeruginosa LESB58 (gene name: mexD/mexB).	diaminopyrimidine, fluoroquinolone, phenicol
O64	21896	25047	-	MexF	1-3158/3189	========/======	2/10	98.78	83.35	card	AE004091.2:2810008-2813197	MexF is the multidrug inner membrane transporter of the MexEF-OprN complex. mexF corresponds to 2 loci in Pseudomonas aeruginosa PAO1 (gene name: mexF/mexB) and 4 loci in Pseudomonas aeruginosa LESB58 (gene name: mexD/mexB).	diaminopyrimidine, fluoroquinolone, phenicol
S101	45413	48564	+	MexF	1-3158/3189	========/======	2/10	98.78	83.13	card	AE004091.2:2810008-2813197	MexF is the multidrug inner membrane transporter of the MexEF-OprN complex. mexF corresponds to 2 loci in Pseudomonas aeruginosa PAO1 (gene name: mexF/mexB) and 4 loci in Pseudomonas aeruginosa LESB58 (gene name: mexD/mexB).	diaminopyrimidine, fluoroquinolone, phenicol
O11	22018	25169	-	MexF	1-3158/3189	========/======	2/10	98.78	83.35	card	AE004091.2:2810008-2813197	MexF is the multidrug inner membrane transporter of the MexEF-OprN complex. mexF corresponds to 2 loci in Pseudomonas aeruginosa PAO1 (gene name: mexF/mexB) and 4 loci in Pseudomonas aeruginosa LESB58 (gene name: mexD/mexB).	diaminopyrimidine, fluoroquinolone, phenicol
O113	50429	53580	-	MexF	1-3158/3189	========/======	2/10	98.78	84.56	card	AE004091.2:2810008-2813197	MexF is the multidrug inner membrane transporter of the MexEF-OprN complex. mexF corresponds to 2 loci in Pseudomonas aeruginosa PAO1 (gene name: mexF/mexB) and 4 loci in Pseudomonas aeruginosa LESB58 (gene name: mexD/mexB).	diaminopyrimidine, fluoroquinolone, phenicol
O113	13447	16466	-	mexI	1-3020/3090	========/======	6/10	97.57	80.13	card	AE004091.2:4707534-4710624	MexI is the inner membrane transporter of the efflux complex MexGHI-OpmD.	acridine_dye, fluoroquinolone, tetracycline
O113	191164	194221	-	mexK	1-3064/3078	========/======	5/12	99.25	80.11	card	AE004091.2:4119265-4116187	mexK is the inner membrane resistance-nodulation-cell division (RND) transporter in the MexJK multidrug efflux protein.	macrolide, tetracycline, triclosan
O160	409221	412372	+	MexF	1-3158/3189	========/======	5/12	98.75	83.01	card	AE004091.2:2810008-2813197	MexF is the multidrug inner membrane transporter of the MexEF-OprN complex. mexF corresponds to 2 loci in Pseudomonas aeruginosa PAO1 (gene name: mexF/mexB) and 4 loci in Pseudomonas aeruginosa LESB58 (gene name: mexD/mexB).	diaminopyrimidine, fluoroquinolone, phenicol
O160	188458	191475	+	mexW	1-3018/3057	========/======	4/8	98.59	80.44	card	NC_002516.2:4904646-4907703	MexW is the RND-type membrane protein of the efflux complex MexVW-OprM.	acridine_dye, fluoroquinolone, macrolide, phenicol, tetracycline
S191	21877	25028	-	MexF	1-3158/3189	========/======	2/10	98.78	83.35	card	AE004091.2:2810008-2813197	MexF is the multidrug inner membrane transporter of the MexEF-OprN complex. mexF corresponds to 2 loci in Pseudomonas aeruginosa PAO1 (gene name: mexF/mexB) and 4 loci in Pseudomonas aeruginosa LESB58 (gene name: mexD/mexB).	diaminopyrimidine, fluoroquinolone, phenicol
O230	159490	162633	+	MexF	1-3145/3189	========/======	6/13	98.40	83.31	card	AE004091.2:2810008-2813197	MexF is the multidrug inner membrane transporter of the MexEF-OprN complex. mexF corresponds to 2 loci in Pseudomonas aeruginosa PAO1 (gene name: mexF/mexB) and 4 loci in Pseudomonas aeruginosa LESB58 (gene name: mexD/mexB).	diaminopyrimidine, fluoroquinolone, phenicol
O230	293690	296697	-	mexW	1-3008/3057	========/======	8/12	98.20	80.69	card	NC_002516.2:4904646-4907703	MexW is the RND-type membrane protein of the efflux complex MexVW-OprM.	acridine_dye, fluoroquinolone, macrolide, phenicol, tetracycline
D277	615522	618673	+	MexF	1-3158/3189	========/======	2/10	98.78	83.04	card	AE004091.2:2810008-2813197	MexF is the multidrug inner membrane transporter of the MexEF-OprN complex. mexF corresponds to 2 loci in Pseudomonas aeruginosa PAO1 (gene name: mexF/mexB) and 4 loci in Pseudomonas aeruginosa LESB58 (gene name: mexD/mexB).	diaminopyrimidine, fluoroquinolone, phenicol
C290	166268	169419	-	MexF	1-3158/3189	========/======	2/10	98.78	83.86	card	AE004091.2:2810008-2813197	MexF is the multidrug inner membrane transporter of the MexEF-OprN complex. mexF corresponds to 2 loci in Pseudomonas aeruginosa PAO1 (gene name: mexF/mexB) and 4 loci in Pseudomonas aeruginosa LESB58 (gene name: mexD/mexB).	diaminopyrimidine, fluoroquinolone, phenicol
C290	270023	270698	-	CpxR	1-676/678	========/======	6/8	99.12	80.00	card	LT673656.1:1885022-1884344	CpxR is directly involved in activation of expression of RND efflux pump MexAB-OprM in P. aeruginosa. CpxR is required to enhance mexAB-oprM expression and drug resistance in the absence of repressor MexR.	aminocoumarin, aminoglycoside, carbapenem, cephalosporin, cephamycin, diaminopyrimidine, fluoroquinolone, macrolide, monobactam, penam, penem, peptide, phenicol, sulfonamide, tetracycline
C291	103581	106732	+	MexF	1-3158/3189	========/======	2/10	98.78	83.86	card	AE004091.2:2810008-2813197	MexF is the multidrug inner membrane transporter of the MexEF-OprN complex. mexF corresponds to 2 loci in Pseudomonas aeruginosa PAO1 (gene name: mexF/mexB) and 4 loci in Pseudomonas aeruginosa LESB58 (gene name: mexD/mexB).	diaminopyrimidine, fluoroquinolone, phenicol
C291	188982	189657	+	CpxR	1-676/678	========/======	6/8	99.12	80.00	card	LT673656.1:1885022-1884344	CpxR is directly involved in activation of expression of RND efflux pump MexAB-OprM in P. aeruginosa. CpxR is required to enhance mexAB-oprM expression and drug resistance in the absence of repressor MexR.	aminocoumarin, aminoglycoside, carbapenem, cephalosporin, cephamycin, diaminopyrimidine, fluoroquinolone, macrolide, monobactam, penam, penem, peptide, phenicol, sulfonamide, tetracycline
O39	143966	147117	+	MexF	1-3158/3189	========/======	4/12	98.75	83.39	card	AE004091.2:2810008-2813197	MexF is the multidrug inner membrane transporter of the MexEF-OprN complex. mexF corresponds to 2 loci in Pseudomonas aeruginosa PAO1 (gene name: mexF/mexB) and 4 loci in Pseudomonas aeruginosa LESB58 (gene name: mexD/mexB).	diaminopyrimidine, fluoroquinolone, phenicol
O329	226504	229655	-	MexF	1-3158/3189	========/======	6/14	98.71	83.62	card	AE004091.2:2810008-2813197	MexF is the multidrug inner membrane transporter of the MexEF-OprN complex. mexF corresponds to 2 loci in Pseudomonas aeruginosa PAO1 (gene name: mexF/mexB) and 4 loci in Pseudomonas aeruginosa LESB58 (gene name: mexD/mexB).	diaminopyrimidine, fluoroquinolone, phenicol
D47	155789	157246	-	EMHC	1-1461/1461	========/======	2/5	99.73	81.87	megares	MEG_2717	Multi-compound:Drug_and_biocide_resistance:Drug_and_biocide_RND_efflux_pumps:EMHC	---
D47	93977	95153	-	MEXE	1-1180/1242	========/======	3/15	94.28	81.62	megares	MEG_3908	Multi-compound:Drug_and_biocide_resistance:Drug_and_biocide_RND_efflux_pumps:MEXE	---
D47	90717	93896	-	MEXF	1-3180/3180	========/======	2/2	99.97	86.70	megares	MEG_3911	Multi-compound:Drug_and_biocide_resistance:Drug_and_biocide_RND_efflux_pumps:MEXF	---
O62	12930	14387	+	EMHC	1-1461/1461	========/======	2/5	99.73	81.87	megares	MEG_2717	Multi-compound:Drug_and_biocide_resistance:Drug_and_biocide_RND_efflux_pumps:EMHC	---
O62	25127	26303	-	MEXE	1-1180/1242	========/======	3/15	94.28	81.62	megares	MEG_3908	Multi-compound:Drug_and_biocide_resistance:Drug_and_biocide_RND_efflux_pumps:MEXE	---
O62	21867	25046	-	MEXF	1-3180/3180	========/======	2/2	99.97	86.70	megares	MEG_3911	Multi-compound:Drug_and_biocide_resistance:Drug_and_biocide_RND_efflux_pumps:MEXF	---
O64	12930	14387	+	EMHC	1-1461/1461	========/======	2/5	99.73	81.87	megares	MEG_2717	Multi-compound:Drug_and_biocide_resistance:Drug_and_biocide_RND_efflux_pumps:EMHC	---
O64	25128	26304	-	MEXE	1-1180/1242	========/======	3/15	94.28	81.62	megares	MEG_3908	Multi-compound:Drug_and_biocide_resistance:Drug_and_biocide_RND_efflux_pumps:MEXE	---
O64	21868	25047	-	MEXF	1-3180/3180	========/======	2/2	99.97	86.70	megares	MEG_3911	Multi-compound:Drug_and_biocide_resistance:Drug_and_biocide_RND_efflux_pumps:MEXF	---
S101	29615	31072	-	EMHC	1-1461/1461	========/======	7/11	99.52	82.80	megares	MEG_2718	Multi-compound:Drug_and_biocide_resistance:Drug_and_biocide_RND_efflux_pumps:EMHC	---
S101	44156	45335	+	MEXE	1-1183/1242	========/======	3/15	94.52	80.57	megares	MEG_3908	Multi-compound:Drug_and_biocide_resistance:Drug_and_biocide_RND_efflux_pumps:MEXE	---
S101	45413	48592	+	MEXF	1-3180/3180	========/======	3/8	99.87	86.24	megares	MEG_3911	Multi-compound:Drug_and_biocide_resistance:Drug_and_biocide_RND_efflux_pumps:MEXF	---
O11	210369	211826	-	EMHC	1-1461/1461	========/======	2/5	99.73	81.87	megares	MEG_2717	Multi-compound:Drug_and_biocide_resistance:Drug_and_biocide_RND_efflux_pumps:EMHC	---
O11	25250	26426	-	MEXE	1-1180/1242	========/======	3/15	94.28	81.62	megares	MEG_3908	Multi-compound:Drug_and_biocide_resistance:Drug_and_biocide_RND_efflux_pumps:MEXE	---
O11	21990	25169	-	MEXF	1-3180/3180	========/======	2/2	99.97	86.70	megares	MEG_3911	Multi-compound:Drug_and_biocide_resistance:Drug_and_biocide_RND_efflux_pumps:MEXF	---
O113	15987	17444	+	EMHC	1-1461/1461	========/======	5/7	99.66	83.25	megares	MEG_2718	Multi-compound:Drug_and_biocide_resistance:Drug_and_biocide_RND_efflux_pumps:EMHC	---
O113	53648	54837	-	MEXE	1-1196/1242	========/======	6/10	95.65	82.47	megares	MEG_3908	Multi-compound:Drug_and_biocide_resistance:Drug_and_biocide_RND_efflux_pumps:MEXE	---
O113	50401	53580	-	MEXF	1-3180/3180	===============	0/0	100.00	87.17	megares	MEG_3911	Multi-compound:Drug_and_biocide_resistance:Drug_and_biocide_RND_efflux_pumps:MEXF	---
O113	13447	16466	-	MEXI	1-3020/3090	========/======	6/10	97.57	80.13	megares	MEG_3915	Multi-compound:Drug_and_biocide_resistance:Drug_and_biocide_RND_efflux_pumps:MEXI	---
O113	191164	194221	-	MEXK	1-3064/3078	========/======	5/12	99.25	80.11	megares	MEG_3917	Multi-compound:Drug_and_biocide_resistance:Drug_and_biocide_RND_efflux_pumps:MEXK	---
O113	12829	15919	+	TTGB	1-3070/3153	========/======	10/39	97.08	80.71	megares	MEG_7289	Multi-compound:Drug_and_biocide_resistance:Drug_and_biocide_RND_efflux_pumps:TTGB	---
O160	1059756	1061216	+	EMHC	1-1461/1461	===============	0/0	100.00	88.02	megares	MEG_2717	Multi-compound:Drug_and_biocide_resistance:Drug_and_biocide_RND_efflux_pumps:EMHC	---
O160	409221	412370	+	MEXF	1-3150/3180	===============	0/0	99.06	86.09	megares	MEG_3911	Multi-compound:Drug_and_biocide_resistance:Drug_and_biocide_RND_efflux_pumps:MEXF	---
O160	1056595	1059759	+	TTGB	1-3153/3153	========/======	11/26	99.78	82.06	megares	MEG_7289	Multi-compound:Drug_and_biocide_resistance:Drug_and_biocide_RND_efflux_pumps:TTGB	---
S191	12930	14387	+	EMHC	1-1461/1461	========/======	2/5	99.73	81.87	megares	MEG_2717	Multi-compound:Drug_and_biocide_resistance:Drug_and_biocide_RND_efflux_pumps:EMHC	---
S191	25109	26285	-	MEXE	1-1180/1242	========/======	3/15	94.28	81.62	megares	MEG_3908	Multi-compound:Drug_and_biocide_resistance:Drug_and_biocide_RND_efflux_pumps:MEXE	---
S191	21849	25028	-	MEXF	1-3180/3180	========/======	2/2	99.97	86.70	megares	MEG_3911	Multi-compound:Drug_and_biocide_resistance:Drug_and_biocide_RND_efflux_pumps:MEXF	---
O230	174039	175499	+	EMHC	1-1461/1461	===============	0/0	100.00	94.66	megares	MEG_2717	Multi-compound:Drug_and_biocide_resistance:Drug_and_biocide_RND_efflux_pumps:EMHC	---
O230	158220	159399	+	MEXE	1-1180/1242	========/======	3/4	94.85	80.12	megares	MEG_3908	Multi-compound:Drug_and_biocide_resistance:Drug_and_biocide_RND_efflux_pumps:MEXE	---
O230	159490	162672	+	MEXF	1-3180/3180	========/======	1/3	100.00	86.74	megares	MEG_3911	Multi-compound:Drug_and_biocide_resistance:Drug_and_biocide_RND_efflux_pumps:MEXF	---
O230	170878	173976	+	TTGB	1-3084/3153	========/======	8/23	97.68	83.02	megares	MEG_7289	Multi-compound:Drug_and_biocide_resistance:Drug_and_biocide_RND_efflux_pumps:TTGB	---
D277	537688	539145	+	EMHC	1-1461/1461	========/======	2/5	99.73	84.20	megares	MEG_2717	Multi-compound:Drug_and_biocide_resistance:Drug_and_biocide_RND_efflux_pumps:EMHC	---
D277	614268	615447	+	MEXE	1-1183/1242	========/======	5/7	94.85	81.01	megares	MEG_3908	Multi-compound:Drug_and_biocide_resistance:Drug_and_biocide_RND_efflux_pumps:MEXE	---
D277	615522	618701	+	MEXF	1-3180/3180	========/======	3/8	99.87	86.56	megares	MEG_3911	Multi-compound:Drug_and_biocide_resistance:Drug_and_biocide_RND_efflux_pumps:MEXF	---
D277	534530	537618	+	TTGB	1-3068/3153	========/======	9/35	97.08	80.33	megares	MEG_7289	Multi-compound:Drug_and_biocide_resistance:Drug_and_biocide_RND_efflux_pumps:TTGB	---
C290	270023	270698	-	CPXAR	1-676/678	========/======	6/8	99.12	80.00	megares	MEG_2117	Multi-compound:Drug_and_biocide_resistance:Drug_and_biocide_RND_efflux_regulator:CPXAR	---
C290	12437	13894	+	EMHC	1-1461/1461	========/======	2/5	99.73	84.00	megares	MEG_2717	Multi-compound:Drug_and_biocide_resistance:Drug_and_biocide_RND_efflux_pumps:EMHC	---
C290	169498	170673	-	MEXE	1-1179/1242	========/======	5/7	94.52	81.03	megares	MEG_3908	Multi-compound:Drug_and_biocide_resistance:Drug_and_biocide_RND_efflux_pumps:MEXE	---
C290	166240	169419	-	MEXF	1-3180/3180	========/======	3/8	99.87	87.19	megares	MEG_3911	Multi-compound:Drug_and_biocide_resistance:Drug_and_biocide_RND_efflux_pumps:MEXF	---
C290	9279	12367	+	TTGB	1-3068/3153	========/======	12/39	97.02	80.05	megares	MEG_7289	Multi-compound:Drug_and_biocide_resistance:Drug_and_biocide_RND_efflux_pumps:TTGB	---
C291	188982	189657	+	CPXAR	1-676/678	========/======	6/8	99.12	80.00	megares	MEG_2117	Multi-compound:Drug_and_biocide_resistance:Drug_and_biocide_RND_efflux_regulator:CPXAR	---
C291	12437	13894	+	EMHC	1-1461/1461	========/======	2/5	99.73	84.00	megares	MEG_2717	Multi-compound:Drug_and_biocide_resistance:Drug_and_biocide_RND_efflux_pumps:EMHC	---
C291	102327	103502	+	MEXE	1-1179/1242	========/======	5/7	94.52	81.03	megares	MEG_3908	Multi-compound:Drug_and_biocide_resistance:Drug_and_biocide_RND_efflux_pumps:MEXE	---
C291	103581	106760	+	MEXF	1-3180/3180	========/======	3/8	99.87	87.19	megares	MEG_3911	Multi-compound:Drug_and_biocide_resistance:Drug_and_biocide_RND_efflux_pumps:MEXF	---
C291	9279	12367	+	TTGB	1-3068/3153	========/======	12/39	97.02	80.05	megares	MEG_7289	Multi-compound:Drug_and_biocide_resistance:Drug_and_biocide_RND_efflux_pumps:TTGB	---
O39	228591	230048	+	EMHC	1-1461/1461	========/======	2/5	99.73	82.56	megares	MEG_2717	Multi-compound:Drug_and_biocide_resistance:Drug_and_biocide_RND_efflux_pumps:EMHC	---
O39	142709	143898	+	MEXE	1-1196/1242	========/======	4/18	95.33	80.37	megares	MEG_3908	Multi-compound:Drug_and_biocide_resistance:Drug_and_biocide_RND_efflux_pumps:MEXE	---
O39	143966	147145	+	MEXF	1-3180/3180	========/======	2/2	99.97	86.51	megares	MEG_3911	Multi-compound:Drug_and_biocide_resistance:Drug_and_biocide_RND_efflux_pumps:MEXF	---
O329	5520	6977	+	EMHC	1-1461/1461	========/======	2/5	99.73	84.47	megares	MEG_2717	Multi-compound:Drug_and_biocide_resistance:Drug_and_biocide_RND_efflux_pumps:EMHC	---
O329	229723	230912	-	MEXE	1-1196/1242	========/======	6/10	95.65	81.80	megares	MEG_3908	Multi-compound:Drug_and_biocide_resistance:Drug_and_biocide_RND_efflux_pumps:MEXE	---
O329	226476	229655	-	MEXF	1-3180/3180	===============	0/0	100.00	86.04	megares	MEG_3911	Multi-compound:Drug_and_biocide_resistance:Drug_and_biocide_RND_efflux_pumps:MEXF	---
D47	216	977	+	blaPFM-2	1-762/762	========/======	2/2	99.87	93.84	ncbi	NG_067160.1	subclass B2 metallo-beta-lactamase PFM-2	carbapenem
