# Supplementary material for: Genomic and phenotypic insight into antimicrobial resistance of Pseudomonas fluorescens from King George Island, Antarctica
Source: Front Microbiol. 2025 Mar 3;16:1535420. doi: 10.3389/fmicb.2025.1535420 (PMC11911486; doi:10.3389/fmicb.2025.1535420)
Supplement: Supplementary file 3 [file Table_3.csv]

Genome	New sp.	ANI	ANI reference	ANI reference accession	dDDH	G+C content difference (in %)	dDDH and G+C content reference*	ANI reference accession
D47	PNS1	99,02	Pseudomonas_E sp002263605	GCF_009707325.1	49,2	0,06	Pseudomonas antarctica LMG 22709	GCF_900103795
O62	PNS1	99,09	Pseudomonas_E sp002263605	GCF_009707325.1	49,3	0,29	Pseudomonas antarctica LMG 22709	GCF_900103795
O64	PNS1	99,12	Pseudomonas_E sp002263605	GCF_009707325.1	49,4	0,29	Pseudomonas antarctica LMG 22709	GCF_900103795
S101	-	99,26	Pseudomonas_E antarctica	GCF_900624995.1	95,2	0,09	Pseudomonas antarctica LMG 22709	GCF_900103795
D118	-	98,94	Pseudomonas_E grimontii	GCF_007858185.1	91,4	0,33	Pseudomonas grimontii DSM 17515	GCF_900101085
O11	PNS1	99,13	Pseudomonas_E sp002263605	GCF_009707325.1	49,4	0,18	Pseudomonas antarctica LMG 22709	GCF_900103795
O160	-	98,23	Pseudomonas_E prosekii	GCF_900105155.1	83,9	0,17	Pseudomonas prosekii LMG 26867	GCA_900105155
S191	PNS1	99,13	Pseudomonas_E sp002263605	GCF_009707325.1	49,4	0,29	Pseudomonas antarctica LMG 22709	GCF_900103795
O230	PNS2	94,53	Pseudomonas_E fluorescens_BJ	GCF_902498065.1	42,8	0,14	Pseudomonas hormoni G20-18T	GCF_018502625
D277	-	99,38	Pseudomonas_E tritici	GCF_014268275.3	95,2	0,17	Pseudomonas tritici SWRI145	GCF_014268275
C290	-	96,5	Pseudomonas_E tritici	GCF_014268275.3	69,8	0,01	Pseudomonas tritici SWRI145	GCF_014268275
C291	-	96,5	Pseudomonas_E tritici	GCF_014268275.3	69,8	0,27	Pseudomonas tritici SWRI145	GCF_014268275
O39	PNS3	98,94	Pseudomonas_E antarctica_A	GCF_001647715.1	58,4	0,38	Pseudomonas fluorescens DSM 50090	GCA_001269845
O329	-	99,31	Pseudomonas_E fildesensis	GCF_001050345.1	94,2	0,1	Pseudomonas fildesensis KG01	GCA_001050345
*All dDDH references are from validly published names under the International Code of Nomenclature of Prokaryotes (ICNP)
